# Supplementary material for: The impact of severe nephrotic syndrome on thyroid function, nutrition and coagulation
Source: Clin Kidney J. 2024 Sep 4;17(9):sfae280. doi: 10.1093/ckj/sfae280 (PMC11422718; doi:10.1093/ckj/sfae280)
Supplement: sfae280_Supplemental_Files [file sfae280_supplemental_files.zip › Supplementary Table S4.xlsx]

## Sheet: Table S4. Correlation matrix
	TSH	fT4	fT3	Thyroxine-binding protein	Prealbumin	Serum albumin	Proteinuria	Total cholesterol	LDL	Triglycerides	Total iron-binding capacity	Fibrinogen	Factor II	Factor V	Factor VII	Factor VIII	Factor IX	Factor X	Factor XI	Factor XII	Von Willebrand factor	Protein S	Protein C	Antithrombin	Plasminogen	Plasminogen activator inhibitor-1	α2-antiplasmin	α2-macroglobulin
TSH		R = -0.06, P = 0.706	R = 0.33, P = 0.034	R = 0.39, P = 0.010	R = -0.63, P < 0.001	R = -0.41, P = 0.007	R = 0.08, P = 0.601	R = 0.19, P = 0.238	R = 0.26, P = 0.092	R = -0.12, P = 0.435	R = -0.25, P = 0.112	R = 0.20, P = 0.215	R = -0.32, P = 0.039	R = 0.35, P = 0.022	R = 0.20, P = 0.209	R = -0.03, P = 0.856	R = -0.11, P = 0.473	R = -0.56, P < 0.001	R = -0.28, P = 0.072	R = -0.39, P = 0.012	R = -0.04, P = 0.799	R = -0.38, P = 0.012	R = -0.07, P = 0.643	R = -0.19, P = 0.234	R = -0.29, P = 0.059	R = 0.23, P = 0.148	R = -0.29, P = 0.065	R = 0.18, P = 0.252
fT4	R = -0.06, P = 0.706		R = 0.31, P = 0.047	R = -0.02, P = 0.899	R = 0.09, P = 0.561	R = 0.15, P = 0.347	R = -0.24, P = 0.128	R = -0.34, P = 0.030	R = -0.33, P = 0.033	R = -0.18, P = 0.267	R = -0.01, P = 0.931	R = -0.27, P = 0.090	R = -0.11, P = 0.490	R = -0.08, P = 0.599	R = -0.18, P = 0.263	R = 0.07, P = 0.666	R = 0.19, P = 0.229	R = 0.08, P = 0.630	R = -0.04, P = 0.790	R = -0.14, P = 0.369	R = -0.11, P = 0.491	R = 0.14, P = 0.381	R = -0.21, P = 0.193	R = 0.16, P = 0.307	R = -0.12, P = 0.444	R = -0.06, P = 0.689	R = 0.04, P = 0.811	R = -0.27, P = 0.086
fT3	R = 0.33, P = 0.034	R = 0.31, P = 0.047		R = 0.19, P = 0.231	R = 0.04, P = 0.821	R = 0.06, P = 0.716	R = -0.07, P = 0.671	R = 0.12, P = 0.452	R = 0.12, P = 0.435	R = 0.06, P = 0.702	R = 0.003, P = 0.983	R = -0.06, P = 0.698	R = 0.19, P = 0.238	R = 0.02, P = 0.890	R = 0.16, P = 0.314	R = -0.18, P = 0.253	R = 0.02, P = 0.898	R = 0.23, P = 0.149	R = -0.07, P = 0.648	R = 0.09, P = 0.568	R = -0.11, P = 0.470	R = 0.18, P = 0.251	R = 0.11, P = 0.506	R = 0.12, P = 0.460	R = 0.04, P = 0.793	R = 0.17, P = 0.294	R = 0.15, P = 0.349	R = -0.28, P = 0.072
Thyroxine-binding protein	R = 0.39, P = 0.010	R = -0.02, P = 0.899	R = 0.19, P = 0.231		R = -0.15, P = 0.334	R = -0.46, P = 0.002	R = 0.03, P = 0.870	R = 0.50, P = 0.001	R = 0.47, P = 0.002	R = 0.12, P = 0.454	R = -0.29, P = 0.065	R = 0.25, P = 0.115	R < 0.01, P = 0.997	R = 0.38, P = 0.014	R = 0.34, P = 0.026	R = 0.15, P = 0.332	R = 0.31, P = 0.042	R = -0.09, P = 0.560	R = 0.33, P = 0.033	R = -0.16, P = 0.326	R = 0.03, P = 0.862	R = -0.16, P = 0.317	R = 0.49, P = 0.001	R = -0.17, P = 0.271	R = -0.14, P = 0.388	R = 0.60, P < 0.001	R = -0.17, P = 0.284	R = 0.25, P = 0.110
Prealbumin	R = -0.63, P < 0.001	R = 0.09, P = 0.561	R = 0.04, P = 0.821	R = -0.15, P = 0.334		R = 0.32, P = 0.036	R = -0.13, P = 0.420	R = -0.04, P = 0.824	R = -0.09, P = 0.556	R = 0.29, P = 0.061	R = 0.34, P = 0.026	R = -0.22, P = 0.156	R = 0.51, P = 0.001	R = -0.14, P = 0.392	R = 0.16, P = 0.299	R = 0.19, P = 0.228	R = 0.26, P = 0.091	R = 0.57, P < 0.001	R = 0.41, P = 0.006	R = 0.50, P = 0.001	R = 0.03, P = 0.853	R = 0.47, P = 0.002	R = 0.24, P = 0.122	R = 0.39, P = 0.010	R = 0.33, P = 0.030	R = -0.04, P = 0.783	R = 0.52, P < 0.001	R = -0.30, P = 0.056
Serum albumin	R = -0.41, P = 0.007	R = 0.15, P = 0.347	R = 0.06, P = 0.716	R = -0.46, P = 0.002	R = 0.32, P = 0.036		R = -0.21, P = 0.172	R = -0.37, P = 0.016	R = -0.38, P = 0.013	R = 0.06, P = 0.721	R = 0.73, P < 0.001	R = -0.35, P = 0.022	R = 0.24, P = 0.124	R = -0.35, P = 0.024	R = -0.07, P = 0.667	R = -0.21, P = 0.179	R = -0.04, P = 0.804	R = 0.40, P = 0.008	R = 0.03, P = 0.846	R = 0.38, P = 0.014	R = 0.02, P = 0.897	R = 0.39, P = 0.010	R = 0.03, P = 0.854	R = 0.47, P = 0.002	R = 0.20, P = 0.210	R = -0.37, P = 0.016	R = 0.36, P = 0.018	R = -0.46, P = 0.002
Proteinuria	R = 0.08, P = 0.601	R = -0.24, P = 0.128	R = -0.07, P = 0.671	R = 0.03, P = 0.870	R = -0.13, P = 0.420	R = -0.21, P = 0.172		R = 0.07, P = 0.680	R = 0.08, P = 0.594	R = -0.15, P = 0.356	R = -0.29, P = 0.066	R = 0.11, P = 0.507	R = 0.08, P = 0.600	R = 0.10, P = 0.532	R = -0.07, P = 0.682	R = 0.19, P = 0.233	R = -0.01, P = 0.956	R = 0.01, P = 0.964	R = 0.02, P = 0.922	R = 0.08, P = 0.636	R = 0.25, P = 0.116	R = -0.14, P = 0.375	R = -0.01, P = 0.954	R = 0.02, P = 0.877	R = 0.09, P = 0.583	R = 0.13, P = 0.424	R = -0.17, P = 0.280	R = 0.04, P = 0.819
Total cholesterol	R = 0.19, P = 0.238	R = -0.34, P = 0.030	R = 0.12, P = 0.452	R = 0.50, P = 0.001	R = -0.04, P = 0.824	R = -0.37, P = 0.016	R = 0.07, P = 0.680		R = 0.95, P < 0.001	R = 0.47, P = 0.002	R = -0.25, P = 0.106	R = 0.01, P = 0.937	R = 0.38, P = 0.013	R = 0.29, P = 0.067	R = 0.15, P = 0.349	R = -0.01, P = 0.957	R = -0.08, P = 0.628	R = 0.02, P = 0.905	R = 0.16, P = 0.320	R = -0.12, P = 0.440	R = 0.04, P = 0.786	R = -0.24, P = 0.128	R = 0.51, P = 0.001	R = -0.28, P = 0.073	R = -0.11, P = 0.494	R = 0.41, P = 0.006	R = -0.07, P = 0.668	R = 0.40, P = 0.009
LDL	R = 0.26, P = 0.092	R = -0.33, P = 0.033	R = 0.12, P = 0.435	R = 0.47, P = 0.002	R = -0.09, P = 0.556	R = -0.38, P = 0.013	R = 0.08, P = 0.594	R = 0.95, P < 0.001		R = 0.43, P = 0.004	R = -0.22, P = 0.160	R = 0.04, P = 0.803	R = 0.32, P = 0.037	R = 0.32, P = 0.040	R = 0.16, P = 0.309	R = -0.02, P = 0.895	R = -0.01, P = 0.949	R = -0.02, P = 0.900	R = 0.10, P = 0.520	R = -0.13, P = 0.416	R = 0.07, P = 0.639	R = -0.30, P = 0.054	R = 0.43, P = 0.005	R = -0.31, P = 0.046	R = -0.04, P = 0.814	R = 0.39, P = 0.010	R = -0.14, P = 0.393	R = 0.43, P = 0.004
Triglycerides	R = -0.12, P = 0.435	R = -0.18, P = 0.267	R = 0.06, P = 0.702	R = 0.12, P = 0.454	R = 0.29, P = 0.061	R = 0.06, P = 0.721	R = -0.15, P = 0.356	R = 0.47, P = 0.002	R = 0.43, P = 0.004		R = 0.04, P = 0.786	R = 0.07, P = 0.650	R = 0.27, P = 0.081	R = -0.07, P = 0.676	R = 0.24, P = 0.131	R = -0.14, P = 0.381	R = -0.25, P = 0.109	R = 0.14, P = 0.378	R = -0.01, P = 0.973	R = 0.07, P = 0.680	R = -0.01, P = 0.965	R = 0.10, P = 0.521	R = 0.24, P = 0.123	R = -0.05, P = 0.772	R = 0.07, P = 0.665	R = 0.14, P = 0.364	R = -0.03, P = 0.842	R = 0.13, P = 0.395
Total iron-binding capacity	R = -0.25, P = 0.112	R = -0.01, P = 0.931	R = 0.003, P = 0.983	R = -0.29, P = 0.065	R = 0.34, P = 0.026	R = 0.73, P < 0.001	R = -0.29, P = 0.066	R = -0.25, P = 0.106	R = -0.22, P = 0.160	R = 0.04, P = 0.786		R = -0.33, P = 0.033	R = 0.42, P = 0.006	R = -0.13, P = 0.426	R = 0.06, P = 0.709	R = -0.08, P = 0.606	R = 0.05, P = 0.771	R = 0.34, P = 0.029	R = 0.15, P = 0.331	R = 0.44, P = 0.004	R = 0.18, P = 0.253	R = 0.38, P = 0.013	R = 0.08, P = 0.619	R = 0.53, P < 0.001	R = 0.39, P = 0.010	R = -0.28, P = 0.075	R = 0.43, P = 0.004	R = -0.24, P = 0.125
Fibrinogen	R = 0.20, P = 0.215	R = -0.27, P = 0.090	R = -0.06, P = 0.698	R = 0.25, P = 0.115	R = -0.22, P = 0.156	R = -0.35, P = 0.022	R = 0.11, P = 0.507	R = 0.01, P = 0.937	R = 0.04, P = 0.803	R = 0.07, P = 0.650	R = -0.33, P = 0.033		R = -0.24, P = 0.122	R = -0.05, P = 0.736	R = 0.11, P = 0.496	R = 0.02, P = 0.896	R = 0.10, P = 0.522	R = -0.29, P = 0.060	R = 0.17, P = 0.279	R = -0.24, P = 0.127	R = 0.01, P = 0.927	R = -0.25, P = 0.105	R = 0.01, P = 0.969	R = -0.34, P = 0.025	R = -0.16, P = 0.303	R = -0.03, P = 0.840	R = -0.11, P = 0.481	R = -0.12, P = 0.447
Factor II	R = -0.32, P = 0.039	R = -0.11, P = 0.490	R = 0.19, P = 0.238	R < 0.01, P = 0.997	R = 0.51, P = 0.001	R = 0.24, P = 0.124	R = 0.08, P = 0.600	R = 0.38, P = 0.013	R = 0.32, P = 0.037	R = 0.27, P = 0.081	R = 0.42, P = 0.006	R = -0.24, P = 0.122		R = 0.01, P = 0.970	R = 0.07, P = 0.656	R = 0.09, P = 0.587	R = 0.05, P = 0.753	R = 0.59, P < 0.001	R = 0.32, P = 0.038	R = 0.43, P = 0.004	R = 0.13, P = 0.413	R = 0.09, P = 0.573	R = 0.42, P = 0.006	R = 0.34, P = 0.026	R = 0.45, P = 0.003	R = 0.05, P = 0.761	R = 0.51, P = 0.001	R = -0.09, P = 0.559
Factor V	R = 0.35, P = 0.022	R = -0.08, P = 0.599	R = 0.02, P = 0.890	R = 0.38, P = 0.014	R = -0.14, P = 0.392	R = -0.35, P = 0.024	R = 0.10, P = 0.532	R = 0.29, P = 0.067	R = 0.32, P = 0.040	R = -0.07, P = 0.676	R = -0.13, P = 0.426	R = -0.05, P = 0.736	R = 0.01, P = 0.970		R = 0.47, P = 0.002	R = 0.39, P = 0.011	R = 0.34, P = 0.028	R = -0.08, P = 0.596	R = 0.13, P = 0.413	R = -0.01, P = 0.933	R = 0.11, P = 0.486	R = -0.20, P = 0.201	R = 0.21, P = 0.180	R = -0.17, P = 0.292	R = 0.13, P = 0.395	R = 0.35, P = 0.022	R = -0.20, P = 0.203	R = 0.38, P = 0.014
Factor VII	R = 0.20, P = 0.209	R = -0.18, P = 0.263	R = 0.16, P = 0.314	R = 0.34, P = 0.026	R = 0.16, P = 0.299	R = -0.07, P = 0.667	R = -0.07, P = 0.682	R = 0.15, P = 0.349	R = 0.16, P = 0.309	R = 0.24, P = 0.131	R = 0.06, P = 0.709	R = 0.11, P = 0.496	R = 0.07, P = 0.656	R = 0.47, P = 0.002		R = 0.25, P = 0.109	R = 0.35, P = 0.023	R = 0.16, P = 0.299	R = 0.27, P = 0.081	R = 0.30, P = 0.055	R = 0.07, P = 0.639	R = -0.03, P = 0.848	R = 0.24, P = 0.123	R = 0.16, P = 0.312	R = 0.16, P = 0.302	R = 0.37, P = 0.015	R = -0.04, P = 0.782	R = 0.07, P = 0.652
Factor VIII	R = -0.03, P = 0.856	R = 0.07, P = 0.666	R = -0.18, P = 0.253	R = 0.15, P = 0.332	R = 0.19, P = 0.228	R = -0.21, P = 0.179	R = 0.19, P = 0.233	R = -0.01, P = 0.957	R = -0.02, P = 0.895	R = -0.14, P = 0.381	R = -0.08, P = 0.606	R = 0.02, P = 0.896	R = 0.09, P = 0.587	R = 0.39, P = 0.011	R = 0.25, P = 0.109		R = 0.58, P < 0.001	R = 0.21, P = 0.175	R = 0.45, P = 0.003	R = 0.17, P = 0.272	R = 0.35, P = 0.024	R = -0.15, P = 0.333	R = -0.03, P = 0.848	R = 0.13, P = 0.415	R = 0.05, P = 0.771	R = 0.32, P = 0.039	R = -0.03, P = 0.847	R = -0.03, P = 0.842
Factor IX	R = -0.11, P = 0.473	R = 0.19, P = 0.229	R = 0.02, P = 0.898	R = 0.31, P = 0.042	R = 0.26, P = 0.091	R = -0.04, P = 0.804	R = -0.01, P = 0.956	R = -0.08, P = 0.628	R = -0.01, P = 0.949	R = -0.25, P = 0.109	R = 0.05, P = 0.771	R = 0.10, P = 0.522	R = 0.05, P = 0.753	R = 0.34, P = 0.028	R = 0.35, P = 0.023	R = 0.58, P < 0.001		R = 0.32, P = 0.040	R = 0.64, P < 0.001	R = 0.34, P = 0.026	R = 0.04, P = 0.823	R = -0.01, P = 0.936	R = 0.25, P = 0.108	R = 0.22, P = 0.168	R = 0.17, P = 0.278	R = 0.35, P = 0.023	R = 0.12, P = 0.431	R = -0.15, P = 0.350
Factor X	R = -0.56, P < 0.001	R = 0.08, P = 0.630	R = 0.23, P = 0.149	R = -0.09, P = 0.560	R = 0.57, P < 0.001	R = 0.40, P = 0.008	R = 0.01, P = 0.964	R = 0.02, P = 0.905	R = -0.02, P = 0.900	R = 0.14, P = 0.378	R = 0.34, P = 0.029	R = -0.29, P = 0.060	R = 0.59, P < 0.001	R = -0.08, P = 0.596	R = 0.16, P = 0.299	R = 0.21, P = 0.175	R = 0.32, P = 0.040		R = 0.43, P = 0.005	R = 0.70, P < 0.001	R = 0.08, P = 0.623	R = 0.26, P = 0.098	R = 0.23, P = 0.134	R = 0.57, P < 0.001	R = 0.48, P = 0.001	R = 0.09, P = 0.583	R = 0.37, P = 0.017	R = -0.31, P = 0.049
Factor XI	R = -0.28, P = 0.072	R = -0.04, P = 0.790	R = -0.07, P = 0.648	R = 0.33, P = 0.033	R = 0.41, P = 0.006	R = 0.03, P = 0.846	R = 0.02, P = 0.922	R = 0.16, P = 0.320	R = 0.10, P = 0.520	R = -0.01, P = 0.973	R = 0.15, P = 0.331	R = 0.17, P = 0.279	R = 0.32, P = 0.038	R = 0.13, P = 0.413	R = 0.27, P = 0.081	R = 0.45, P = 0.003	R = 0.64, P < 0.001	R = 0.43, P = 0.005		R = 0.39, P = 0.010	R = 0.16, P = 0.298	R = 0.25, P = 0.116	R = 0.44, P = 0.003	R = 0.13, P = 0.422	R = 0.19, P = 0.221	R = 0.26, P = 0.092	R = 0.25, P = 0.106	R = -0.35, P = 0.024
Factor XII	R = -0.39, P = 0.012	R = -0.14, P = 0.369	R = 0.09, P = 0.568	R = -0.16, P = 0.326	R = 0.50, P = 0.001	R = 0.38, P = 0.014	R = 0.08, P = 0.636	R = -0.12, P = 0.440	R = -0.13, P = 0.416	R = 0.07, P = 0.680	R = 0.44, P = 0.004	R = -0.24, P = 0.127	R = 0.43, P = 0.004	R = -0.01, P = 0.933	R = 0.30, P = 0.055	R = 0.17, P = 0.272	R = 0.34, P = 0.026	R = 0.70, P < 0.001	R = 0.39, P = 0.010		R = 0.11, P = 0.478	R = 0.26, P = 0.100	R = 0.24, P = 0.128	R = 0.47, P = 0.002	R = 0.35, P = 0.023	R = -0.05, P = 0.738	R = 0.50, P = 0.001	R = -0.17, P = 0.291
Von Willebrand factor	R = -0.04, P = 0.799	R = -0.11, P = 0.491	R = -0.11, P = 0.470	R = 0.03, P = 0.862	R = 0.03, P = 0.853	R = 0.02, P = 0.897	R = 0.25, P = 0.116	R = 0.04, P = 0.786	R = 0.07, P = 0.639	R = -0.01, P = 0.965	R = 0.18, P = 0.253	R = 0.01, P = 0.927	R = 0.13, P = 0.413	R = 0.11, P = 0.486	R = 0.07, P = 0.639	R = 0.35, P = 0.024	R = 0.04, P = 0.823	R = 0.08, P = 0.623	R = 0.16, P = 0.298	R = 0.11, P = 0.478		R = -0.11, P = 0.482	R = -0.04, P = 0.804	R = 0.07, P = 0.682	R = 0.12, P = 0.463	R = 0.07, P = 0.667	R = -0.19, P = 0.233	R = -0.03, P = 0.860
Protein S	R = -0.38, P = 0.012	R = 0.14, P = 0.381	R = 0.18, P = 0.251	R = -0.16, P = 0.317	R = 0.47, P = 0.002	R = 0.39, P = 0.010	R = -0.14, P = 0.375	R = -0.24, P = 0.128	R = -0.30, P = 0.054	R = 0.10, P = 0.521	R = 0.38, P = 0.013	R = -0.25, P = 0.105	R = 0.09, P = 0.573	R = -0.20, P = 0.201	R = -0.03, P = 0.848	R = -0.15, P = 0.333	R = -0.01, P = 0.936	R = 0.26, P = 0.098	R = 0.25, P = 0.116	R = 0.26, P = 0.100	R = -0.11, P = 0.482		R = 0.13, P = 0.429	R = 0.19, P = 0.223	R = 0.06, P = 0.684	R = -0.03, P = 0.861	R = 0.23, P = 0.151	R = -0.24, P = 0.129
Protein C	R = -0.07, P = 0.643	R = -0.21, P = 0.193	R = 0.11, P = 0.506	R = 0.49, P = 0.001	R = 0.24, P = 0.122	R = 0.03, P = 0.854	R = -0.01, P = 0.954	R = 0.51, P = 0.001	R = 0.43, P = 0.005	R = 0.24, P = 0.123	R = 0.08, P = 0.619	R = 0.01, P = 0.969	R = 0.42, P = 0.006	R = 0.21, P = 0.180	R = 0.24, P = 0.123	R = -0.03, P = 0.848	R = 0.25, P = 0.108	R = 0.23, P = 0.134	R = 0.44, P = 0.003	R = 0.24, P = 0.128	R = -0.04, P = 0.804	R = 0.13, P = 0.429		R = 0.01, P = 0.961	R = 0.06, P = 0.705	R = 0.25, P = 0.105	R = 0.22, P = 0.154	R = 0.16, P = 0.318
Antithrombin	R = -0.19, P = 0.234	R = 0.16, P = 0.307	R = 0.12, P = 0.460	R = -0.17, P = 0.271	R = 0.39, P = 0.010	R = 0.47, P = 0.002	R = 0.02, P = 0.877	R = -0.28, P = 0.073	R = -0.31, P = 0.046	R = -0.05, P = 0.772	R = 0.53, P < 0.001	R = -0.34, P = 0.025	R = 0.34, P = 0.026	R = -0.17, P = 0.292	R = 0.16, P = 0.312	R = 0.13, P = 0.415	R = 0.22, P = 0.168	R = 0.57, P < 0.001	R = 0.13, P = 0.422	R = 0.47, P = 0.002	R = 0.07, P = 0.682	R = 0.19, P = 0.223	R = 0.01, P = 0.961		R = 0.37, P = 0.015	R = -0.02, P = 0.895	R = 0.43, P = 0.004	R = -0.20, P = 0.201
Plasminogen	R = -0.29, P = 0.059	R = -0.12, P = 0.444	R = 0.04, P = 0.793	R = -0.14, P = 0.388	R = 0.33, P = 0.030	R = 0.20, P = 0.210	R = 0.09, P = 0.583	R = -0.11, P = 0.494	R = -0.04, P = 0.814	R = 0.07, P = 0.665	R = 0.39, P = 0.010	R = -0.16, P = 0.303	R = 0.45, P = 0.003	R = 0.13, P = 0.395	R = 0.16, P = 0.302	R = 0.05, P = 0.771	R = 0.17, P = 0.278	R = 0.48, P = 0.001	R = 0.19, P = 0.221	R = 0.35, P = 0.023	R = 0.12, P = 0.463	R = 0.06, P = 0.684	R = 0.06, P = 0.705	R = 0.37, P = 0.015		R = -0.04, P = 0.812	R = 0.16, P = 0.310	R = -0.02, P = 0.886
Plasminogen activator inhibitor-1	R = 0.23, P = 0.148	R = -0.06, P = 0.689	R = 0.17, P = 0.294	R = 0.60, P < 0.001	R = -0.04, P = 0.783	R = -0.37, P = 0.016	R = 0.13, P = 0.424	R = 0.41, P = 0.006	R = 0.39, P = 0.010	R = 0.14, P = 0.364	R = -0.28, P = 0.075	R = -0.03, P = 0.840	R = 0.05, P = 0.761	R = 0.35, P = 0.022	R = 0.37, P = 0.015	R = 0.32, P = 0.039	R = 0.35, P = 0.023	R = 0.09, P = 0.583	R = 0.26, P = 0.092	R = -0.05, P = 0.738	R = 0.07, P = 0.667	R = -0.03, P = 0.861	R = 0.25, P = 0.105	R = -0.02, P = 0.895	R = -0.04, P = 0.812		R = -0.26, P = 0.093	R = 0.24, P = 0.119
α2-antiplasmin	R = -0.29, P = 0.065	R = 0.04, P = 0.811	R = 0.15, P = 0.349	R = -0.17, P = 0.284	R = 0.52, P < 0.001	R = 0.36, P = 0.018	R = -0.17, P = 0.280	R = -0.07, P = 0.668	R = -0.14, P = 0.393	R = -0.03, P = 0.842	R = 0.43, P = 0.004	R = -0.11, P = 0.481	R = 0.51, P = 0.001	R = -0.20, P = 0.203	R = -0.04, P = 0.782	R = -0.03, P = 0.847	R = 0.12, P = 0.431	R = 0.37, P = 0.017	R = 0.25, P = 0.106	R = 0.50, P = 0.001	R = -0.19, P = 0.233	R = 0.23, P = 0.151	R = 0.22, P = 0.154	R = 0.43, P = 0.004	R = 0.16, P = 0.310	R = -0.26, P = 0.093		R = -0.21, P = 0.185
α2-macroglobulin	R = 0.18, P = 0.252	R = -0.27, P = 0.086	R = -0.28, P = 0.072	R = 0.25, P = 0.110	R = -0.30, P = 0.056	R = -0.46, P = 0.002	R = 0.04, P = 0.819	R = 0.40, P = 0.009	R = 0.43, P = 0.004	R = 0.13, P = 0.395	R = -0.24, P = 0.125	R = -0.12, P = 0.447	R = -0.09, P = 0.559	R = 0.38, P = 0.014	R = 0.07, P = 0.652	R = -0.03, P = 0.842	R = -0.15, P = 0.350	R = -0.31, P = 0.049	R = -0.35, P = 0.024	R = -0.17, P = 0.291	R = -0.03, P = 0.860	R = -0.24, P = 0.129	R = 0.16, P = 0.318	R = -0.20, P = 0.201	R = -0.02, P = 0.886	R = 0.24, P = 0.119	R = -0.21, P = 0.185
